# Supplementary material for: Association Mapping of Seed Coat Color Characteristics for Near-Isogenic Lines of Colored Waxy Maize Using Simple Sequence Repeat Markers
Source: Plants (Basel). 2024 Aug 1;13(15):2126. doi: 10.3390/plants13152126 (PMC11313766; doi:10.3390/plants13152126)
Supplement: Supplementary file 1 [file plants-13-02126-s001.zip]

Archive with 4 entries (4 files):
- Supplementary Figure S1.pdf
- Supplementary Table S1.xlsx
- Supplementary Table S2.pdf
- Supplementary Table S3.pdf
