# Supplementary material for: Association Mapping of Seed Coat Color Characteristics for Near-Isogenic Lines of Colored Waxy Maize Using Simple Sequence Repeat Markers
Source: Plants (Basel). 2024 Aug 1;13(15):2126. doi: 10.3390/plants13152126 (PMC11313766; doi:10.3390/plants13152126)
Supplement: Supplementary file 1 [file plants-13-02126-s001.zip › Supplementary Table S1.xlsx]

## Sheet: Sheet1
Supplementary Table S1. Characteristics of 285 SSR loci, including marker name and chromosome location, allele number, major allele frequency (MAF), genetic diversity (GD), and polymorphism information content (PIC) in 10 NILs and two parental lines of "Mibaek 2ho" variety.
Marker	Forward Sequence	Reverse Sequence	Chr.	Allele No.	GD	PIC	MAF
bnlg1007	GATGCAATAAAGGTTGCCGT	ATGTGCTGTGCCTGCCTC	1	4	0.625	0.559317	0.5
bnlg1016	CCGACTGACTCGAGCTAACC	CCGTAACTTCCAAGAACCGA	1	3	0.569444	0.476755	0.5
bnlg1083	ACAGTCTGTTGGGGAACAGG	CAACGCTGGTTTGTCGTTTA	1	3	0.541667	0.45978	0.583333
bnlg1127	TTCAAGGTGCAGTCTCATCG	GCATGAGATGAGAGCAAAGC	1	3	0.541667	0.45978	0.583333
bnlg147	AGGAAGCTTTGGTCAAGTCTTA	GCTCACTCGATTTGTTGTGCTA	1	3	0.625	0.545428	0.416667
bnlg2241	GTGCACACTCTCTTGCATCG	TAGTCAGCATCTGCCGTGTC	1	2	0.486111	0.367959	0.583333
umc1013	TAATGTGTCCATACGGTGGTGG	AGCTGGCTAGTCTCAGGCACTC	1	2	0.486111	0.367959	0.583333
umc1035	CTGGCATGATCACGCTATGTATG	TAACATCAGCAGGTTTGCTCATTC	1	2	0.444444	0.345679	0.666667
umc1082	CCGACCATGCATAAGGTCTAGG	GCCTGCATAGAGAGGTGGTATGAT	1	4	0.680556	0.621817	0.416667
umc1118	ATCAGATTCCGAAGGGTCCATAAT	GTAGTGAAATGAATCGTGAGAGCG	1	3	0.402778	0.363329	0.75
umc1166	CGATCAGATCATACACAACCTTGC	GAGGATCGATTCTTGGCGAGT	1	3	0.611111	0.535494	0.5
umc1177	CGTGTACCGCTCCTCTATAGTCGT	AAGTGGCCGAATTCATCCTTTATT	1	4	0.625	0.559317	0.5
umc1395	TGAATGAGTGGCATTCAAAATCTG	CAGATTGCATGTGTGAGTGTGTGT	1	3	0.569444	0.476755	0.5
umc1446	GCGCTGCTGCTTCTTAAATTATCT	GATGAGACCACCTACAAGTTCGCT	1	2	0.444444	0.345679	0.666667
umc1514	TGCTGTCTGACGATCTCTCAAATC	TGCCACCAAATAGACCATCTATCA	1	4	0.680556	0.621817	0.416667
umc1715	TTCATTGGGTCTCTAGCCAAGAAG	GGGGAGTCACAGATCTCATCAACT	1	2	0.486111	0.367959	0.583333
umc1885	TATACCAGCATCAGGTCTCGTCG	GTAGAGTGACCGTGCTGTAGCAGA	1	2	0.486111	0.367959	0.583333
umc1906	ACCTTTGCTGCTGCTACTGTGTC	CTAAAGAGGAATCGGTGAAGGTCC	1	3	0.541667	0.45978	0.583333
umc2149	TACATGCAAAGCTAGCTAGTCGGA	AGCAGCACCATCGTAATAAGCAC	1	3	0.291667	0.27228	0.833333
umc2185	CTTCTTCTGCCACAGCACGAAC	CAAGGTTAAGAGCATGTACGCGAT	1	2	0.486111	0.367959	0.583333
umc2204	AGCTGCTGAAGATGAAGGACAGG	TCACCGTCGAGAACGACGAC	1	3	0.611111	0.535494	0.5
umc2215	CATGGCACCATACATGTAAGCAC	ATGCATGATGACGACATGATAAGC	1	4	0.625	0.559317	0.5
umc2217	AAGACCTGTTCGTCAACCATGTTC	ATGTCCCATTTACCAAGGTCTGTG	1	3	0.569444	0.476755	0.5
umc2224	CGGGCTATAAGTAAACTGAAACGG	AGCTGGCTAGCTGTTAGCGTTTT	1	3	0.625	0.545428	0.416667
umc2240	CGCCTTTGTAACCCAGACTCATTA	CGGATGTTGCCAAGTACATCATATC	1	3	0.625	0.545428	0.416667
umc2243	CACGAGTAGCATAGCAGAGCAGG	GACAGCACAGAGAGGAGCAGC	1	3	0.486111	0.423515	0.666667
bnlg1017	ATTGGAAGGATCTGCGTGAC	CAGCTGGTGGACTGCATCTA	2	5	0.680556	0.64265	0.5
bnlg1662	GCACCCACATGAAGTATCCC	TTGTTTTTGCAGTGCCTCAG	2	2	0.5	0.375	0.5
dupssr30b	TGATAGTTTATGGTAGCAACTCG	CATTGTGCGGGTAATGCT	2	2	0.486111	0.367959	0.583333
mmc0271	CGTAATGCGTAGCAACATAG	CAACATCCTTTCCACCG	2	2	0.5	0.375	0.5
phi083	CAAACATCAGCCAGAGACAAGGAC	ATTCATCGACGCGTCACAGTCTACT	2	3	0.541667	0.45978	0.583333
phi101049	CCGGGAACTTGTTCATCG	CCACGTCCATGATCACACC	2	3	0.402778	0.363329	0.75
umc1024	CCTTTTTCGCCTCGCTTTTTAT	TCGTCGTCTCCAATCATACGTG	2	3	0.569444	0.476755	0.5
umc1108	TAAAGAGAGAGGAAACAAGCTGCG	ATGATGAAGCCTCACACATACGAA	2	2	0.486111	0.367959	0.583333
umc1185	AGTAAAAGAGGCAAGGACTACGGC	GCGGCGATATATACGAGGTTGT	2	3	0.569444	0.476755	0.5
umc1227	CAAGTTGGTGAGATGGATCTGTTG	GCTCCTGGGTCTTCCTCTCC	2	2	0.486111	0.367959	0.583333
umc1230	GCGATTTCAACTATTTGTGGTAAAGG	GTACGACCGTTGAAACTGTTGTTTT	2	3	0.569444	0.476755	0.5
umc1265	GCCTAGTCGCCTACCCTACCAAT	TGTGTTCTTGATTGGGTGAGACAT	2	2	0.277778	0.239198	0.833333
umc1485	CAATACCATTACATACCCGCACAA	CCGGCCGTTTAATTTACTAGTGTG	2	2	0.486111	0.367959	0.583333
umc1541	TGCAATCATTCTTCCATGTCTTGT	GCACAATCTGCTGGTACTTCTTGA	2	2	0.375	0.304688	0.75
umc1542	TAAAGCTATGATGGCACTTGCAGA	CATATTTGCCTTTGCCCTTTTGTA	2	3	0.541667	0.45978	0.583333
umc1560	CGTTCGTCTCTGGGTAGCGTAG	TATAACAGCCTGCTGCTGCTTG	2	2	0.5	0.375	0.5
umc1635	GCTGAGCAGATCTTTCCTTGTTTC	AAGGAGCAGAACTCGGAGACG	2	3	0.486111	0.423515	0.666667
umc1776	AAGGCTCGTGGCATACCTGTAGT	GCTGTACGTACGGGTGCAATG	2	3	0.569444	0.476755	0.5
umc1798	TATAACAACGTAGCAAAGCACGGG	GATCGACCCTAATCGTCCTCCTAC	2	5	0.736111	0.692033	0.333333
umc1845	TGGTTGAACTGTTAAATCTGTCCTGA	TGGTAACCAGATTCCCACAGATG	2	3	0.625	0.545428	0.416667
umc1946	GAAACGACCAGCACAGCACAT	GCACCACACCATCAGATCCAG	2	3	0.569444	0.476755	0.5
umc2005	GTAGAAGATCAAGCAGGAGCGATG	GGTAACCGTGTTTCGGAATCTGTA	2	3	0.569444	0.476755	0.5
umc2030	CTTCAGCAACCGGAGACGAG	GATGCAGTGTGCCAATAAAGATGA	2	2	0.444444	0.345679	0.666667
umc2079	CGGCCTCGCTGTCTTCTAGC	ATGATCACGTCGTGCTGGTAGTG	2	2	0.152778	0.141107	0.916667
umc2205	ATGGTGAGCGAGTGAAAGAGAGAT	CATGATCATTTGGCGATGGTAAT	2	2	0.486111	0.367959	0.583333
umc2246	AGGCTCCAGCTCTAGGGGAGT	GTGAACTGTGTAGCGTGGAGTTGT	2	2	0.5	0.375	0.5
umc2380	ATTTCCAGAACAGACCGGAGAAG	ACATTGAGCCTAAGCGAGTCGT	2	2	0.277778	0.239198	0.833333
bnlg1350a	TGCTTCAGCGCATTAAACTG	TGCTCGTGTGAGTTCCTACG	3	2	0.375	0.304688	0.75
bnlg1447	GAGAGGAGAGGCTGAGCTGA	TCCTCCCACTGAATTTCCAC	3	4	0.625	0.559317	0.5
bnlg1523	GAGCACAGCTAGGCAAAAGG	CTCGCACGCTCTCTCTTCTT	3	4	0.625	0.559317	0.5
bnlg1605	TCCTGCCCCCTTTGTTTTC	CACCTCTGAACCCCTGTGTT	3	3	0.541667	0.45978	0.583333
phi102228	ATTCCGACGCAATCAACA	TTCATCTCCTCCAGGAGCCTT	3	2	0.444444	0.345679	0.666667
umc1012	TTCTTGCGGACCTCAAACTTGT	CTCCATCACCACTCAGAATGTCA	3	3	0.569444	0.476755	0.5
umc1027	AACTCTGTCTCCGTCACCGTGT	GACCTCATCTCGGTGGAAATTG	3	2	0.375	0.304688	0.75
umc1030	TCCAGAGAATGAGATGACAAGACG	CAGAATAACAGGAGATGAGACGCA	3	3	0.569444	0.476755	0.5
umc1136	CTCTCGTCTCATCACCTTTCCCT	CTGCATACAGACATCCAACCAAAG	3	3	0.541667	0.45978	0.583333
umc1286	ACCGGACCGGATCTTTATCTTTTA	GAGGTTATTTCTCCGCAACTCGAT	3	2	0.444444	0.345679	0.666667
umc1392	CTAAGATAGCAGCGACAACCGACT	GCCTGCTCTAAAGACATTCGTCC	3	3	0.569444	0.476755	0.5
umc1690	ACCTTAGTTACACAGGCACACGGT	GGTGATGGGATTTTCGCATTATTA	3	2	0.486111	0.367959	0.583333
umc1773	GGATCACACTATCGAGTCAGCGAT	CAAGGTAGCGTCGTCCTCCTC	3	2	0.486111	0.367959	0.583333
umc1844	GGCATGGGTCTCTCATAAAGTCAT	CGACGTATATGGCTGAGAACCCTA	3	3	0.541667	0.45978	0.583333
umc1949	TGTAAACAGGTTGATCGTTGGAGA	TGTTTTGATCGCTTCACGCA	3	3	0.541667	0.45978	0.583333
umc2049	CCAGGTAGTTACTTTGCTGCTGCT	GAGAGATGTAGAGAAACCGACCGA	3	4	0.625	0.559317	0.5
umc2076	CTCTCGTCATCTCACCCACTGAAC	CAGCCGTTGGTTACATATTTGGTC	3	3	0.541667	0.45978	0.583333
umc2101	CCCGGCTAGAGCTATAAAGCAAGT	CTAGCTAGTTTGGTGCGTGGTGAT	3	5	0.611111	0.576582	0.583333
umc2105	ACATACATAGGCTCCCTTTTTCCG	TCCCGTGACACTCTCTTTCTCTCT	3	2	0.444444	0.345679	0.666667
umc2119	GTCCCAAACAACAAGTGAAGGAAG	GTGTTGTCTGTTGGCTGTTGCT	3	2	0.486111	0.367959	0.583333
umc2255	GCTACGCTTAAGTATCACGGCAAC	CTGCTGAGGAGAAGTGATCCTGTT	3	3	0.486111	0.423515	0.666667
umc2256	GGTCCTAGTCGTTAATTCTTTTAGCG	GGTCAAGGACTCTTCTTCCTCCTT	3	3	0.486111	0.423515	0.666667
umc2266	GGACAGCTTGGCTTCGAGTG	ACGTTGGCCGTTAGTTCTTATCCT	3	2	0.444444	0.345679	0.666667
umc2269	GATGTCCATCTTGAAGACCACCAG	ATCCCTCCACCCTCCTCGTC	3	2	0.444444	0.345679	0.666667
umc2270	GACCACCAAGCAAAACACAAGAG	AATCTACACAAGCACACTGGGTCA	3	2	0.486111	0.367959	0.583333
umc2275	CTCAAACTGCTCCACACTAGATGC	GTAATGCATGCACCAAGAAACAAT	3	2	0.375	0.304688	0.75
umc2376	CATTTGTTCCTCGCATCCTTTC	ATCTCCCGTTGCATCTAACCAC	3	3	0.652778	0.578607	0.416667
bnlg1126	GAGATCGAAGGTCATGGCAC	ATGGTTCCTGGTTCAGATGG	4	4	0.597222	0.552373	0.583333
bnlg1444	GCATGGATGGAGAAAGAGGA	AGACGACGAAGCTTTTGCAT	4	3	0.541667	0.45978	0.583333
bnlg1755	CCTAGTAGACCTCACCGCCA	GGAGTTCACCGATGGCAC	4	3	0.569444	0.476755	0.5
bnlg1784	GCAACGATCTGTCAGACGAA	TTGGCATTGGTAATGGGTCT	4	3	0.486111	0.423515	0.666667
bnlg1890	ACCGGAACAGACGAGCTCTA	GTCCTGCAAAGCAACCTAGC	4	3	0.611111	0.535494	0.5
bnlg2162	GTCTGCTGCTAGTGGTGGTG	CACCGGCATTCGATATCTTT	4	3	0.486111	0.423515	0.666667
bnlg490	GCCCTAGCTTGCTAATTAACTAACA	ACTGTAAGGGCAGTGGACCTATA	4	3	0.569444	0.476755	0.5
bnlg589	GGGTCGTTTAGGGAGGCACCTTTGGT	GCGACAGACAGACAGACAAGCGCATTGT	4	3	0.611111	0.535494	0.5
mmc0371	CCACGCACCTCTTGTAAC	GGGAACCTACAGCTTGGT	4	3	0.541667	0.45978	0.583333
nc005	CCTCTACTCGCCAGTCGC	TTTGGTCAGATTTGAGCACG	4	3	0.291667	0.27228	0.833333
phi072	ACCGTGCATGATTAATTTCTCCAGCCTT	GACAGCGCGCAAATGGATTGAACT	4	3	0.569444	0.476755	0.5
phi295450	CCTTTTCATGTTGCTTTCCC	GCCCAATCCTTCCTTCCT	4	2	0.444444	0.345679	0.666667
umc1017	GAAGAGGTAAGGACGACGACGA	GCACCTGCAGTGAACGTCAGTA	4	3	0.569444	0.476755	0.5
umc1101	GCTGAAAAACGGAGTTCATATGGT	AAGCTTATCCACCTCGAGGAAAAC	4	3	0.541667	0.45978	0.583333
umc1164	AAATAAACGCTCCAAAGAAAGCAA	GCACGTGTGTGTGTGTTGTTTTTA	4	2	0.486111	0.367959	0.583333
umc1175	ACACCCCAAAACTCACTTAATCCA	CCCTCGTAGTCTGTCAAGGTTTTG	4	2	0.375	0.304688	0.75
umc1303	CTTGGTAGCTTCGTATTCGACGAG	ATCCTAGGAAAGCAGGGAGGG	4	2	0.486111	0.367959	0.583333
umc1466	CGAATAGTGGTCTCGCGTCTATCT	GATCCACTAGGGTTTCGGGGT	4	3	0.652778	0.578607	0.416667
umc1503	TTCATGACACACAAACCACAGATG	GCACCCTAGCAGACTACAACATCC	4	2	0.486111	0.367959	0.583333
umc1649	GTGAAGCTCGATTTCTCCTCACAT	CAGCGACACCATGATAAGTACACC	4	2	0.486111	0.367959	0.583333
umc1667	AAACATACCCCACCACTGCAAG	CGAAGAACATGTAACACAGCAACC	4	2	0.486111	0.367959	0.583333
umc1702	ACGAGGCTCTTCCGAGTTCC	GTTTGAGGTGTTCACGGGTTCT	4	5	0.75	0.707755	0.333333
umc1719	CCTGGAAGCACCACTGATACTAGC	AGCTCCAGCCTGCCTACCAG	4	2	0.486111	0.367959	0.583333
umc1803	TGACCTCTCCCTCTAGGCCTCTAC	CCCAATCTTCAGGTAATCCTCTCTC	4	4	0.583333	0.529514	0.583333
umc1899	GAAACTAATCAGTGCGCCACAGTA	TGCATACAGGTTACAGCAGGACTC	4	2	0.486111	0.367959	0.583333
umc1969	CTCGAGCCCAGCAGAGAAAG	GGTGGAGCCCATGGCTATTACTAT	4	2	0.486111	0.367959	0.583333
umc1999	GTCCCATCTGCTGAGGGCTTAT	ACAACAAATGGGATCTCCGTTACA	4	4	0.583333	0.529514	0.583333
umc2135	GTCAGTCAGTCACGAGCTGTTCTC	GCCTCCTTCCGTCGAGAGATA	4	3	0.486111	0.423515	0.666667
umc2137	ACCACTGCAACCTAGAGCTGTACC	CACTTGGGTTGTTCCACAGGAG	4	5	0.680556	0.64265	0.5
umc2176	ATAGATCTTTGTCGCGTGTTCTGC	CTCAAGAACACCACCAGACGAGTT	4	2	0.486111	0.367959	0.583333
umc2188	CGCCAACATGATTAACTTGCTATC	ATTTTCAGTCTGGGTACTTGAGCG	4	3	0.486111	0.423515	0.666667
umc2279	TGTCTCCTCCCAGGTCGTAGTGT	CAGAAGAGTAACCACACTGAACACACA	4	3	0.569444	0.476755	0.5
umc2286	CCGAAAGAACAACAAAGGAGAGAG	CTAGGCGCAGAAAGAAGTGTTGTT	4	3	0.541667	0.45978	0.583333
umc2290	GAATCACAATGGATCCTACCAAGG	AACTGCAAGCAAAATCAACACAAG	4	3	0.569444	0.504533	0.583333
umc2391	ACCAGGAGAAGAAGAACCAGCA	GTGTCCCTCCTCCTTGTGGTC	4	3	0.569444	0.476755	0.5
bnlg1118	CAGAGTTGATGAACTGAAAAAGG	CTCTTGCTTCCCCCCTAATC	5	3	0.486111	0.423515	0.666667
phi024	ACTGTTCCACCAAACCAAGCCGAGA	AGTAGGGGTTGGGGATCTCCTCC	5	2	0.486111	0.367959	0.583333
umc1056	CGGATCGCTTTTTACCGTCTATAA	AGCAAGAGTAGCGTTCCATTTCAG	5	3	0.486111	0.423515	0.666667
umc1072	GAGGAGACCGCCTCTGGTTC	CTTCGGGTTCCTGGACCTTCT	5	3	0.611111	0.535494	0.5
umc1221	GCAACAGCAACTGGCAACAG	AAACAGGCACAAAGCATGGATAG	5	3	0.611111	0.535494	0.5
umc1315	CTTCAGTCCCCTACCTACCCTGAG	GAGTTGGGATGAGCAGCAAGATAG	5	3	0.486111	0.423515	0.666667
umc1325	ATATTGTACAGGAGCAGCTGGGAC	GGAGGTCATGCGTGTAAATAGGTC	5	2	0.277778	0.239198	0.833333
umc1365	GCATACATGATACATGCCGTGACT	TGCACACAGTAGGAAGACAGGAAG	5	2	0.486111	0.367959	0.583333
umc1389	AAAACACAACGCTGGACATCAAC	GGTCGTTTTGCTTAGCCCATTTTA	5	2	0.486111	0.367959	0.583333
umc1447	TAATACTCCTACTAACGGCGCTGC	TCTGTCTCCCATGCCTGAAATAAT	5	3	0.569444	0.476755	0.5
umc1491	GATTTGAGGCCATAGTGCTCCTTA	TAATAATCCCAAACCACCAAAAGG	5	3	0.5	0.449074	0.666667
umc1523	TTTTAACTGTAAACCGGCCACATT	AGAGTTAGATGACTGCAGTGGCTG	5	3	0.541667	0.45978	0.583333
umc1692	AGAGACGAACTGAAGCCTGAAGTG	GATGTCCACGTCCTGGTAGAAGTT	5	3	0.611111	0.535494	0.5
umc1747	ATCCGCTATCGAATGGCAGC	GAAGAAGGAGATCGAGCGGCTA	5	4	0.652778	0.599441	0.5
umc1850	ACACATAAAAATGCTCGTTTTGGG	GTGCTGTCGTCTGATGAGGAACTA	5	3	0.569444	0.476755	0.5
umc1852	CTGTTTGCTATCTCCAAGTCTGCAT	TTGCATGTAGTCACCTCGATGTTC	5	3	0.569444	0.504533	0.583333
umc1935	TGTGCTGTGTGTAATATGGTCGTG	TAATCAGGAGGAGAATTCGGTCAA	5	3	0.486111	0.423515	0.666667
umc2111	CACGCAACCCACTCATCACTC	CTCACCGCTCTGCTCTGCTATC	5	2	0.5	0.375	0.5
umc2198	CTCTTCACTCGCTTCTCCCAGA	AGCCCAGAGAAGGGAAGCAG	5	3	0.402778	0.363329	0.75
umc2298	ATCCACTCCCAAGTCCCAACAC	CTTCTTCCGGTTCTTCTTCAGGC	5	2	0.444444	0.345679	0.666667
umc2301	AATGCGTTGTGCTGTGAAATG	CTAGAAGCTACAGCGAGTGAGGAC	5	2	0.444444	0.345679	0.666667
umc2305	CTCTGCCTGCCTTTATAAATCACC	CTCCTCTTTCCCCTCCATTGTT	5	3	0.541667	0.45978	0.583333
umc2373	ACCCAAGTGAGGTGAAGTGAAGC	TATGGTACAGGCACAGCAGCAGTA	5	3	0.611111	0.535494	0.5
umc2400	TTTGGTGAAAGTGAAACCAAAGGT	CTAGCTAGCTTCCTTCCTCCTCG	5	2	0.444444	0.345679	0.666667
bnlg1043	TTTGCTCTAAGGTCCCCATG	CATACCCACATCCCGGATAA	6	2	0.444444	0.345679	0.666667
bnlg2191	CACACAATCCCCACAAAAAA	CGAAACATCCAGGAAACTGC	6	3	0.541667	0.45978	0.583333
bnlg238	CTTATTGCTTTCGTCATACACACACATTCAT	GAGCATGAGCTTGCATATTTCTTGTGG	6	5	0.666667	0.622106	0.5
phi025	GCAACATCCTGGAGAGCCACTACAAGG	ACAGCCTGTTTTCCTGGACAGTGAACTC	6	4	0.694444	0.639082	0.416667
phi075	GGAGGAGCTCACCGGCGCATAA	AAAGGTTACTGGACAAATATGCGTAACTCA	6	3	0.541667	0.45978	0.583333
phi078	CAGCACCAGACTACATGACGTGTAA	GGGCCGCGAGTGATGTGAGT	6	2	0.444444	0.345679	0.666667
umc1002	AGCTAGCTATACACCGCCAGG	TCAGTTTGGAACAGGGAAAAGTA	6	2	0.486111	0.367959	0.583333
umc1014	GAAAGTCGATCGAGAGACCCTG	CCCTCTCTTCACCCCTTCCTT	6	3	0.486111	0.423515	0.666667
umc1020	CCTGGAGAGCCACTACAAGGAA	TCAGCCTGAGCTCACATCATCT	6	4	0.680556	0.621817	0.416667
umc1063	AGGCCACTGAGCAGGTGAAG	GTGATGGTAGAGGAGTCCTTGGTG	6	4	0.694444	0.639082	0.416667
umc1229	AAACTTCTCCCCCGCAGTTC	CACCAACTCCACCACGTTCC	6	3	0.486111	0.423515	0.666667
umc1250	GAGGCAAGAGCTAGGTCTCGATAG	CTGCTGCTTTTGGTGTTGTCTCT	6	4	0.680556	0.621817	0.416667
umc1314	ACAAACTAAACTGCATGTACCCCC	CACAAATGATGTGGTGGCAATATC	6	2	0.152778	0.141107	0.916667
umc1352a	GTGACGAGATGGTGCAGAAAGAT	CCTGGAGGTGGAAGGAGAGG	6	3	0.541667	0.45978	0.583333
umc1490	AAGAAAGGGTTTCGGGGATAAAC	ATTCGGCTGTATATGATCCGATGT	6	3	0.402778	0.363329	0.75
umc1595	GCTGCTGGTCTACAACCTCTTGTT	CGCTTGAAATGGAAAGGTAGAAAG	6	4	0.680556	0.621817	0.416667
umc1653	GAGACATGGCAGACTCACTGACA	GCCGCCCACGTACATCTATC	6	4	0.638889	0.568866	0.416667
umc1805	AGTGCACCAGCTTTTAATCACCTC	TGTGACCTGTGTGGTCTGTGG	6	4	0.694444	0.639082	0.416667
umc1857	TTCCTTGCCAACAAATACAAGGAT	GTTCATTGCTTCATCTTGGAACCT	6	2	0.152778	0.141107	0.916667
umc2056	GCATTAGCAAACAAAGTGGGTTTC	GGCGAAACTGTGATGAGAAAACAT	6	2	0.486111	0.367959	0.583333
umc2059	GGAAAAGGAGGAACAGTGTAAGCA	AGCGTGATCAGACGTACAATGCTA	6	3	0.541667	0.45978	0.583333
umc2196	ATCCTCTCCCATCTCTCGGTCT	CCTAGACCAGCTTGGTGACTCAG	6	3	0.402778	0.363329	0.75
umc2309	CTGTGTTTTGTGTATTAGCGCCAG	GTCGAAATTCCTGACACAAAAAGG	6	2	0.444444	0.345679	0.666667
umc2320	TAACCTCTAGCAGCACATGCACAC	GAGAGTTTTATCAGCAGCAAAGCC	6	2	0.375	0.304688	0.75
umc2324	GATCCTCTGTCGCCAAACACTAAG	AGATGGTGACGATGAGTGATGAAC	6	2	0.486111	0.367959	0.583333
bnlg1094	GTGAAGAACGATGACGCAGA	CAGCAACGCTCTCACATTGT	7	2	0.5	0.375	0.5
bnlg1200	CGTCCTCGTTGTTATTCCGT	GTTCCCTCTCTCCCTCCCTC	7	3	0.541667	0.45978	0.583333
bnlg1247	GAGCCAACGAAAGGGGTG	CCGCAGTCGAACCCTCTC	7	3	0.486111	0.423515	0.666667
bnlg1380	ACAATTCGATCGAGAGCGAG	CCTTTCTTGCTGGTTCTTGC	7	3	0.402778	0.363329	0.75
bnlg1792	CGGGAATGAATAAGCCAAGA	GCGCTCCTTCACCTTCTTTA	7	2	0.486111	0.367959	0.583333
bnlg434	GTGCAAAGGGGAGAGAGGAA	TCGCCGTTCTTCGCCTTAG	7	4	0.736111	0.687404	0.333333
mmc0162	CGAAATCAAATCAAAACCATA	CCTCCTATCGCTAGCTCGATC	7	3	0.569444	0.504533	0.583333
mmc0171	AATCCTACTTGCTGCCAAAGC	CTTTGAGCTTTTTGTGTGGAC	7	2	0.277778	0.239198	0.833333
mmc0411	CGATGCAAGAGTGTCAAGTA	ACTCCCTAGTGCAAAAATCA	7	4	0.736111	0.687404	0.333333
phi116	GCATACGGCCATGGATGGGA	TCCCTGCCGGGACTCCTG	7	2	0.5	0.375	0.5
umc1015	CAGACACAAGCAGCAAAGCAAG	TCCGACTCCAAGAAGAGGAGAA	7	5	0.611111	0.576582	0.583333
umc1016	GTGATACCGGGTAATCTGGTGC	GATGATGGGTGATCATCGGTTC	7	3	0.625	0.554688	0.5
umc1066	ATGGAGCACGTCATCTCAATGG	AGCAGCAGCAACGTCTATGACACT	7	2	0.486111	0.367959	0.583333
umc1068	AGTCGTTTTCAAAGGCTGCTGATA	TGAGTCACCTCATTTCTTCTGGTTC	7	2	0.152778	0.141107	0.916667
umc1125	CGTCCGACATCTTGCTTTTCTATC	TTTTACTTCTCAGCGGTAGATCGG	7	2	0.5	0.375	0.5
umc1241	TGAAGCAAGTCACTGGTAAGAGCA	TGACACACCCATACTTCCAACAAG	7	3	0.569444	0.476755	0.5
umc1339	GCACGGTTTTGTTGAATATGTGTG	GGTGGGAAGATATGCAACTGTCTC	7	2	0.486111	0.367959	0.583333
umc1342	TCTAATCCAATCGACATCGACAGA	TCGCCCTCTTTTCTTTTCTTTTCT	7	3	0.541667	0.45978	0.583333
umc1401	CTCTGGTCCATCCTCATCGACT	TCTCTTGATCACATATCGATCCCA	7	3	0.486111	0.423515	0.666667
umc1406	AGAGGAGACAGGAGGTCGGTAGTT	TGTGGTGTGGTCTTCTCTCTTCTG	7	2	0.486111	0.367959	0.583333
umc1409	GCTAGTAGACATCGACGGATCGAC	ATGACGTCCAGGAGGATGACC	7	2	0.5	0.375	0.5
umc1426	TAGGGTCGATTCTGGATTGTCTG	TGTAAAACAGAAAGCATGCGAGTC	7	4	0.625	0.559317	0.5
umc1546	CTGGTCTTGGCCTTGGACTTCT	GTCACAGCAAAGTCATCCTCCTCT	7	2	0.486111	0.367959	0.583333
umc1585	CGGCCTATGTAACAATCCCTAGC	AAGGGAAAGAATAATCCAACCGTC	7	3	0.625	0.554688	0.5
umc1642	CACTACAGCGCCTGTAACTGCC	CATGAGCTAAGCAAGAGGGGTATG	7	4	0.583333	0.529514	0.583333
umc1666	TTATTGCCCTCCCTGTTCTTGTT	ACCTTGACGCAGCAATCCTC	7	2	0.277778	0.239198	0.833333
umc1718	TGAAGGACATACACCAATCCTCAA	ACTAGTAAGGTGCATTTCCAACGC	7	2	0.444444	0.345679	0.666667
umc1799	GTGATGAATAATGTCCCCAATTCC	GGACAGATGTCTGGAGATTGCTTT	7	3	0.569444	0.476755	0.5
umc1865	GAGGAGTTAGGGTCCGTCCATAC	CTCTTCCTCTCCGTCTCGCTC	7	3	0.569444	0.476755	0.5
umc1872	CTTTTGTGATGTCTGCAATATGCC	TTAGTAGGTGCATTGGATGCTCAA	7	2	0.486111	0.367959	0.583333
umc1936	GAGCTCATGTGTATGTGGACGTTG	AATAAACAGAGGTAGGTCAGGTCGC	7	4	0.625	0.559317	0.5
umc1978	CACTCCCTCCATTTCTCTCACCT	ATCGCTACCATTGGACGCTTTAC	7	2	0.277778	0.239198	0.833333
umc1986	CTACTTACGAACGGAAACGCCC	ACGAGACGGTCGACAAGGAAG	7	2	0.486111	0.367959	0.583333
umc2160	TAAAACCTTTACCCCATCCAGCAT	TGTGCTCGTGCTTCTCTCTGAGTA	7	3	0.541667	0.45978	0.583333
umc2177	ACCATGCATGTCTCACGTCACT	GGGTACGTGCTGTGGAGGAC	7	2	0.486111	0.367959	0.583333
umc2325	CCTAGGAACTCTGATGGCTATGGA	CTACGATATCCACCTCTACCACCG	7	3	0.541667	0.45978	0.583333
umc2328	CTTCATTTCCAAACTGCGAAACTA	GCTTCTGAGCTGAGGATTAATTAGC	7	3	0.569444	0.476755	0.5
umc2329	TAATTTTGCTGGCTTTGTCGTTTT	CATATAAAAGGATTCCCAAAGTCCG	7	3	0.541667	0.45978	0.583333
umc2331	CGGTGAGTGAGTGAGTGAGTGAGT	AAGAACTGCAAAAAGGTACCCACA	7	2	0.486111	0.367959	0.583333
umc2333	GAATTGGATGTTATTCGGATCGTC	TGCCTCCTTTTTCTGATCTACACC	7	2	0.486111	0.367959	0.583333
umc2334	ATGGCCTCCGTGCTGAAGAT	CATCTGATGGTGTTGTAGCAGCAG	7	3	0.541667	0.45978	0.583333
bnlg1056	ATCGTTGTTGGGTACACGGT	ACGGGTAGTGGTGAAGATGC	8	3	0.569444	0.476755	0.5
bnlg1194	GCGTTATTAAGGCAAGCTGC	ACGTGAAGCAGAGGATCCAT	8	5	0.680556	0.64265	0.5
bnlg162	ACTAGCAGCAGTAAAACCTAATAAAGGGA	CAAGTAGCTAGCAGTCATTTGCAGTGT	8	3	0.569444	0.504533	0.583333
bnlg2046	TTGGTGAAACGGTGAAATGA	CTGGTGAGCTTCACCCTCTC	8	2	0.486111	0.367959	0.583333
bnlg2082	GACGGAAGGTGGAGCATAGA	ACGAACGTGATACGGGTCTC	8	3	0.569444	0.476755	0.5
bnlg2235	ATCCGGAGACACATTCTTGG	CTGCAAGCAACTCTCATCGA	8	4	0.583333	0.529514	0.583333
umc1055	CTCCAACTTGCACTCTCCAGTCTC	TTCTGCCAGCTGCAATAATCTTCT	8	3	0.569444	0.476755	0.5
umc1130	TTGGGACTCATTACTTCCGGACT	GCTAGGGGAAAGCTCGTACTATGG	8	2	0.444444	0.345679	0.666667
umc1149	TACAGTAGGGATTCTTGCAGCCTC	GTGGGACCTTGTTGCTTCCTTT	8	3	0.402778	0.363329	0.75
umc1316	CAGGGCACATAGTTTCAGATGTTG	GGGATAAGTCTCTCCCTCGTTTGT	8	3	0.486111	0.423515	0.666667
umc1457	CCCTAGGACACTGGAGGTTACAGA	GGCTAAGCGTTTTTACAAGTCCAA	8	2	0.486111	0.367959	0.583333
umc1607	ACTAATTTTCGGTAGTCGTGTGCG	GGAAAGAGAGAGGCTGTAGGTGGT	8	3	0.569444	0.476755	0.5
umc1724	GTCTCAAGTGAAACAACCACGCTT	CCACATGAGATGAGATTGCCATT	8	2	0.444444	0.345679	0.666667
umc1741	AGACGAACCCACCATCATCTTTC	CGCTTGGCATCTCCATGTATATCT	8	2	0.444444	0.345679	0.666667
umc1858	GTTGTTCTCCTTGCTGACCAGTTT	ATCAGCAAATTAAAGCAAAGGCAG	8	2	0.152778	0.141107	0.916667
umc1868	CCATCATGGAGTTGCGGTTATTTA	CCCATAGAGTGCTTGAAATTGTTGA	8	2	0.486111	0.367959	0.583333
umc1913	AAACAACTATCCATGTGGCTGACC	CGTTCAGTACAATTTGGCTCAGTG	8	3	0.569444	0.476755	0.5
umc1950	AACCGTTGTCGTTGTCTCTGTTC	ATGAACTTGGTCACGCTCATCTC	8	3	0.541667	0.45978	0.583333
umc1959	AAGAAGGCCGGGAGAAGAAAG	ATCCTACTACCACCAACCTTGCAC	8	3	0.541667	0.45978	0.583333
umc1960	CTGCTGGACTACATGGTGGACTT	GAGCTGTAGCACCCCCAAAAC	8	3	0.569444	0.504533	0.583333
umc1974	ACAAGGAGACCCTCCTCAGCTAGT	GTAAGCTGTGGCCATACTACCACC	8	3	0.541667	0.45978	0.583333
umc1984	CTCTGGCCTCTGATACCAGTTGAT	CATCCTCCTGCAGCTGTTAACTC	8	2	0.486111	0.367959	0.583333
umc1997	GTTCCAATGAGATGAGACGATGTG	CTCCAAAAAGGCCGTCGTAGTA	8	3	0.5	0.449074	0.666667
umc2075	CCTGGTATCTTGATGAGCTGGATT	AGAAACATGTCCGGTTCTTCAGAC	8	2	0.486111	0.367959	0.583333
umc2182	TTCTACCTCCTATCATCGTCCTCG	GAAGAGGAGGAAGTCGACGAGTG	8	2	0.444444	0.345679	0.666667
umc2366	ACATCGATCCAACCGTCATAAATC	CCTTCTTCCCGTCATTCTTCTTCT	8	2	0.486111	0.367959	0.583333
umc2395	ATCACATCTTGCGTTGTCATTTTG	ATGGATTCTTTCCGGCCTCTC	8	2	0.375	0.304688	0.75
umc2503	CACTGCATGTACTCGATTTTGTCC	CATAAAATATGGTGTGGAGGCGAT	8	2	0.486111	0.367959	0.583333
bnlg1209	GTCCCGGGCAGAATAATACC	TTCCTCCTTGAAGTGCTCGT	9	3	0.625	0.554688	0.5
bnlg128	CACCTGGAGGGACCCATTCC	AGGACCACAGGATCCATCATCCT	9	3	0.541667	0.45978	0.583333
bnlg1375	TCGACAACGAGCAACTCATC	CTGCAGATGGACTGGAGTCA	9	3	0.291667	0.27228	0.833333
bnlg1525	AGGAATTGCGAGTCTTCCAA	CAACCCCCAAAATGAACAAA	9	2	0.444444	0.345679	0.666667
bnlg1810	ATGCTCCTCCTCTCCTCCAT	GCGATGATGAGCTGCAAGTA	9	3	0.569444	0.476755	0.5
bnlg244	GATGCTACTACTGGTCTAGTCCAGA	CTCCTCCACTCATCAGCCTTGA	9	2	0.486111	0.367959	0.583333
bnlg619	ACCCATCCCACTTTCCACCTCCTCCT	GCTTTCAGCGAATACTGAATAACGCGGA	9	2	0.486111	0.367959	0.583333
dupssr6	GATCCTACCAAAATCTTATAGGC	ACAGCTAGCCAAGATCTGATT	9	2	0.486111	0.367959	0.583333
phi061	GACGTAAGCCTAGCTCTGCCAT	AAACAAGAACGGCGGTGCTGATTC	9	2	0.444444	0.345679	0.666667
umc1131	CCTACAAATCAACCATCGATTTCC	GTGCCATCAAAGAGGAATTGGTAG	9	5	0.722222	0.679977	0.416667
umc1357	TAGACATGTTGAAACCAGGACCG	ACGACGTCAACAACAGCATGA	9	3	0.569444	0.476755	0.5
umc1366	GTCACTCGTCCGCATCGTCT	CCTAACTCTGCAAAGACTGCATGA	9	3	0.569444	0.476755	0.5
umc1492	GAGACCCAACCAAAACTAATAATCTCTT	CTGCTGCAGACCATTTGAAATAAC	9	2	0.486111	0.367959	0.583333
umc1634	TCCGTTGAGGACACTCGAATTTAT	GTAGCCTGCAAAACATCCAAGAAC	9	2	0.444444	0.345679	0.666667
umc1657	ATGGATGAATATGATCCCACGG	GATCCGCACGTAGCTTTTCG	9	2	0.486111	0.367959	0.583333
umc1691	TCGTCTAAACTGCATAAAAGGGGA	ACGGAGATAGATGCACACAAACAC	9	3	0.625	0.545428	0.416667
umc1867	TGGTCTTCTTCGCCGCATTAT	ATAAGCTCGTTGATCTCCTCCTCC	9	4	0.652778	0.599441	0.5
umc1893	TCCAGTGCCACCCCTAGATAGTAA	ACCCCAGAGTATCTCATCACCCTT	9	3	0.402778	0.363329	0.75
umc2089	CAGGAAGAGGAAGAAGGGTCCTC	GCCAGCTCTACGGCCTATGAC	9	3	0.541667	0.45978	0.583333
umc2099	AGGTCATCAAGATGCAGAGGGAG	TCAAGGTACGAAGCCTGACGAC	9	2	0.486111	0.367959	0.583333
umc2134	TAGTCTAGCGTCGACGAAAAATGC	CAGGCGACGAAGATGAATTGAA	9	2	0.486111	0.367959	0.583333
umc2341	CTGAGCTCCTGATTTCTTGCTCTC	AAACATTTAATCCAACAGCCCAGA	9	2	0.486111	0.367959	0.583333
umc2343	TCATCTTCCCCACAAATTTTCATT	GACTGACAACTCAGATTTCACCCA	9	2	0.486111	0.367959	0.583333
umc2398	TCTAATACATAGCAGCCCTCGCTC	CACACGTTACAAGGAGCAAGAAGA	9	3	0.541667	0.45978	0.583333
umc2519	GTAGTACGACATGGCTGGCTGG	CTCACCAGTGCTCGCTCACTTT	9	4	0.583333	0.529514	0.583333
bnlg1079	CGTACGTCGTTGCTGTCTGT	CAGTACGTGCAGTCCCTCCT	10	4	0.513889	0.475984	0.666667
bnlg1450	ACAGCTCTTCTTGGCATCGT	GACTTTGCTGGTCAGCTGGT	10	3	0.569444	0.504533	0.583333
bnlg153	TCCACTGCTCCTCCACTGC	CACTTCAAACTGTCAAATCTCCA	10	3	0.402778	0.363329	0.75
bnlg1716	AAATAACCAGAACATGCCGC	CGCAACTTTCATCGAGTTGA	10	4	0.652778	0.599441	0.5
umc1045	GCTCGTCCATGAGCAGCATC	AAGCTGAAGATGCGGAGGTTG	10	3	0.402778	0.363329	0.75
umc1053	CTTGTATCATCAGCTAGGGCATGT	TCAACTTATGTCAACTGCATGCTT	10	3	0.486111	0.423515	0.666667
umc1054	CCGTCTTCTTCAGGGTGTTCC	GTGGAGTTAGTAGGGTCGTTGCAC	10	2	0.152778	0.141107	0.916667
umc1061	AGCAGGAGTACCCATGAAAGTCC	TATCACAGCACGAAGCGATAGATG	10	4	0.513889	0.475984	0.666667
umc1113	ATCATGCGTCATCACTCTCAGAAC	GCTGGAGCTAGCTGTAGTGTAGCA	10	3	0.486111	0.423515	0.666667
umc1239	ATCAACACACCTTTCGATTTCTGG	CGGTGATTAGTCGATGAAGAGTGA	10	2	0.375	0.304688	0.75
umc1249	GACCAGCAGCACTAGAGGACATTT	CTTCTGTTACTTTGGCAGCGGTT	10	3	0.486111	0.423515	0.666667
umc1291	CAAGTCGTGATCATGCGTAGGTAG	ACTGCTCCAGGGTGAACTGAAC	10	3	0.569444	0.504533	0.583333
umc1380	CTGCTGATGTCTGGAAGAACCCT	AGCATCATGCCAGCAGGTTTT	10	3	0.402778	0.363329	0.75
umc1432	GGCCATGATACAGCAAGAAATGAT	TACTAGATGATGACTGACCCAGCG	10	2	0.444444	0.345679	0.666667
umc1556	CCGAACAAAACAAGTAAGCACACA	GAAGACAGCTAGCCATCATCGG	10	3	0.486111	0.423515	0.666667
umc1576	TGTACAAAATTACAAGGTGGCAGC	CTCGTCATCCTTTCTGCAGTGTAT	10	4	0.625	0.559317	0.5
umc1645	CATCGTCATCAGTTCTTCCATGAG	GTGATTGACAGAGGACCATCAGAA	10	2	0.152778	0.141107	0.916667
umc1648	CTGCAGTACGTGAGCCTGTACG	GCTTGAGCTGTGAGGAAGTTTTG	10	3	0.402778	0.363329	0.75
umc1785	TTCAATCCGTAGGTCTGGTGCTAT	CAATAATTTCTTTCGCCTTGTTCG	10	3	0.652778	0.578607	0.416667
umc1962	ATAAGTGGGGGAGGCGAGCTA	GAGAACCAACCACCAAAGAAGTCC	10	5	0.666667	0.622106	0.5
umc2016	AGAGACGACATGTCTATCCTTGCC	ATTGCATTGCATTCAGCTGTTGT	10	3	0.486111	0.423515	0.666667
umc2043	GAGGCATACGGCATACCATACC	GTAGGAGAAACAGGTGCTGGTGTC	10	4	0.638889	0.568866	0.416667
umc2067	ACGATAAGTCTGGAAAGATCGTCG	GATCTCTCGCACCACCTGTATGTA	10	3	0.486111	0.423515	0.666667
umc2122	TTGACAAGCTAGTGTGCAACTGTG	TGAAAGCCCACTGGACAAACTAAT	10	3	0.5	0.449074	0.666667
umc2172	AGTAATCTCATGCCCGCTCTTCTT	TACGCTGAGTCAAAAACCAGGAAT	10	6	0.777778	0.745563	0.333333
umc2180	ATCAGCATCGATAGCGAAGAAAGA	ATTGCTACTAGGGTTGTTGTTGCC	10	3	0.486111	0.423515	0.666667
umc2221	CAGGCGGATAAGAATGACGAGTAG	ATAATGCTACACTTTTGCGGGGTT	10	3	0.569444	0.504533	0.583333
		Total (n=285)	Max	6	0.777778	0.745563	0.916667
			Min	2	0.152778	0.141107	0.333333
			Mean	2.81053	0.513743	0.433501	0.590936
